# Supplementary material for: Evaluating the probiotic effects of spraying lactiplantibacillus plantarum P-8 in neonatal piglets
Source: BMC Microbiol. 2024 Jul 9;24:253. doi: 10.1186/s12866-024-03332-2 (PMC11232343; doi:10.1186/s12866-024-03332-2)
Supplement: Supplementary file 1 — Supplementary Material 1 [file 12866_2024_3332_MOESM1_ESM.xlsx]

## Sheet: Table S1
Table S1:Number of experimental objects and samples
Experimental object type	Number
	Probiotics Group	Control Group
Pregnant sow	10	10
Total number of newborn piglets	109	113
Neonatal piglets used to measure weight	95	98
Neonatal piglets used for slaughter sampling	6	6
Dead piglets	2	4
Disease piglets	6	5
Sample type	Number
	Probiotics Group	Control Group
Fecal samples of 3-day-old neonatal piglets	6	6
Fecal samples of 7-day-old neonatal piglets	6	6
Plasma samples of 8-day-old neonatal piglets	6	6
Liver tissue samples of 8-day-old neonatal piglets	6	6
Ileal mucosa samples of 8-day-old neonatal piglets	6	5

## Sheet: Table S2
Table S2: Fecal sample Details
Sample name	pig ID	Sampling date	treatment
AL1B	B3	d-3	Probiotics
AL1C	B3	d-7	Probiotics
AL2B	B7	d-3	Probiotics
AL2C	B7	d-7	Probiotics
AL4B	D6	d-3	Probiotics
AL4C	D6	d-7	Probiotics
AL5B	D8	d-3	Probiotics
AL5C	D8	d-7	Probiotics
AL6B	G1	d-3	Probiotics
AL6C	G1	d-7	Probiotics
AL10B	L5	d-3	Probiotics
AL10C	L5	d-7	Probiotics
PY1B	P7	d-3	Control
PY1C	P7	d-7	Control
PY2B	U1	d-3	Control
PY2C	U1	d-7	Control
PY3B	U5	d-3	Control
PY3C	U5	d-7	Control
PY4B	U12	d-3	Control
PY4C	U12	d-7	Control
PY5B	U13	d-3	Control
PY5C	U13	d-7	Control
PY6B	V4	d-3	Control
PY6C	V4	d-7	Control

## Sheet: Table S3
Table S3: Metagenome Sequencing Statistics
Sample ID	Amount of generated data
	Raw data (Gbp)	Clean data (Gbp)
AL10B	16.216	16.013
AL10C	15.3683	15.2717
AL1B	16.1572	15.945
AL1C	16.2471	16.0658
AL2B	15.7757	15.5976
AL2C	16.1094	15.905
AL4B	14.6585	14.3962
AL4C	14.8929	14.7823
AL5B	15.0561	14.9612
AL5C	16.8921	16.7632
AL6B	16.7417	16.6426
AL6C	14.597	14.5026
PY1B	15.2565	15.1712
PY1C	16.5195	16.42
PY2B	14.6401	14.5459
PY2C	16.0543	15.9572
PY3B	14.8238	14.7139
PY3C	14.4644	14.3871
PY4B	14.7373	14.6239
PY4C	14.5347	14.2859
PY5B	15.6461	15.4169
PY5C	15.8307	15.5884
PY6B	15.1707	14.8977
PY6C	14.8159	14.7084

## Sheet: Table S4
Table S4: The average daily gain (g/d) of neonatal piglets in the probiotics group and the control group in each stage.
Probiotics Group
pig ID	0-7d	8-14d	15-21d	0-21d
A1	172.857	282.857	280	245.238
A2	148.571	187.143	237.143	190.952
A3	191.429	288.571	270	250
A4	224.286	237.143	88.5714	183.333
A5	194.286	157.143	182.857	178.095
A6	178.571	194.286	237.143	203.333
A8	155.714	227.143	182.857	188.571
A11	194.286	195.714	322.857	237.619
A13	295.714	162.857	101.429	186.667
A14	144.286	180	204.286	176.19
B1	198.571	148.571	260	202.381
B2	257.143	344.286	301.429	300.952
B4	240	334.286	254.286	276.19
B5	252.857	177.143	125.714	185.238
B8	231.429	217.143	228.571	225.714
B9	195.714	271.429	204.286	223.81
B10	267.143	264.286	324.286	285.238
B11	222.857	278.571	327.143	276.19
B12	275.714	272.857	281.429	276.667
B13	220	234.286	232.857	229.048
B14	271.429	281.429	215.714	256.19
B15	195.714	160	274.286	210
C1	221.429	200	260	227.143
C2	212.857	137.143	291.429	213.81
C3	235.714	275.714	295.714	269.048
C4	147.143	192.857	254.286	198.095
D1	235.714	348.571	347.143	310.476
D2	235.714	335.714	287.143	286.19
D3	282.857	355.714	292.857	310.476
D4	245.714	351.429	388.571	328.571
D5	208.571	315.714	298.571	274.286
D7	218.571	332.857	350	300.476
D9	267.143	181.429	201.429	216.667
D10	222.857	268.571	237.143	242.857
F2	151.429	178.571	338.571	222.857
F3	118.571	162.857	370	217.143
F4	117.143	182.857	282.857	194.286
F5	125.714	195.714	325.714	215.714
F6	135.714	130	212.857	159.524
F7	112.857	188.571	181.429	160.952
F8	114.286	118.571	334.286	189.048
F9	107.143	111.429	257.143	158.571
F10	140	217.143	321.429	226.19
F11	75.7143	208.571	362.857	215.714
G2	192.857	357.143	232.857	260.952
G3	120	291.429	271.429	227.619
G4	114.286	298.571	188.571	200.476
G5	90	140	31.4286	87.1429
G6	158.571	174.286	248.571	193.81
G7	164.286	301.429	234.286	233.333
G9	121.429	210	230	187.143
G10	195.714	314.286	242.857	250.952
G11	135.714	302.857	248.571	229.048
G12	151.429	382.857	347.143	293.81
H1	175.714	204.286	254.286	211.429
H2	140	264.286	297.143	233.81
H3	188.571	292.857	308.571	263.333
H6	165.714	290	325.714	260.476
H7	164.286	340	355.714	286.667
H8	168.571	200	198.571	189.048
H9	75.7143	307.143	268.571	217.143
H10	128.571	320	318.571	255.714
I1	138.571	256.667	283.333	226.19
I2	195.714	203.333	233.81	210.952
I3	232.857	296.667	313.333	280.952
I4	161.429	151.111	226.032	179.524
I5	90	248.889	308.254	215.714
I6	157.143	223.333	276.667	219.048
I7	177.143	214.444	225.556	205.714
I8	130	182.222	210.635	174.286
I9	152.857	204.444	205.556	187.619
J2	191.429	227.143	267.143	228.571
J3	187.143	220	238.571	215.238
J4	181.429	275.714	252.857	236.667
K2	307.143	391.429	364.286	354.286
K3	158.571	350	255.714	254.762
K4	247.143	330	358.571	311.905
K5	242.857	358.571	294.286	298.571
K6	295.714	360	320	325.238
K8	345.714	432.857	362.857	380.476
K9	210	314.286	352.857	292.381
K10	135.714	267.143	295.714	232.857
K11	215.714	290	311.429	272.381
L1	118.571	245.714	258.571	207.619
L2	127.143	250	232.857	203.333
L3	155.714	281.429	300	245.714
L4	208.571	298.571	301.429	269.524
L6	167.143	345.714	205.714	239.524
L7	140	272.857	318.571	243.81
L8	124.286	290	261.429	225.238
L9	177.143	224.286	248.571	216.667
L10	190	307.143	210	235.714
L11	140	274.286	195.714	203.333
L12	70	174.286	251.429	165.238
L13	160	278.571	218.571	219.048
Control Group
pig ID	0-7d	8-14d	15-21d	0-21d
P1	131.429	292.857	144.286	189.524
P2	80	251.429	258.571	196.667
P3	115.714	321.429	302.857	246.667
P4	67.1429	197.143	152.857	139.048
P8	135.714	165.714	142.857	148.095
P10	158.571	292.857	285.714	245.714
P11	98.5714	280	255.714	211.429
P12	55.7143	84.2857	37.1429	59.0476
Q1	102.857	216.667	214.762	178.095
Q2	120	201.111	188.889	170
Q3	227.143	233.333	248.095	236.19
Q4	92.8571	174.444	209.841	159.048
Q5	110	186.667	184.762	160.476
Q6	198.571	174.444	152.698	175.238
Q7	125.714	275.556	165.873	189.048
Q8	85.7143	202.222	177.778	155.238
Q9	191.429	67.7778	82.2222	113.81
Q10	197.143	60	134.286	130.476
R1	100	133.333	143.81	125.714
R10	82.8571	233.333	112.381	142.857
R11	132.857	241.111	257.46	210.476
R12	157.143	195.556	195.873	182.857
R13	168.571	197.778	225.079	197.143
R15	137.143	124.444	185.556	149.048
R16	142.857	140	200	160.952
R2	201.429	255.556	285.873	247.619
R3	121.429	266.667	230.476	206.19
R4	192.857	226.667	266.19	228.571
R5	135.714	200	268.571	201.429
R6	140	236.667	280.476	219.048
R7	127.143	235.556	234.444	199.048
R8	261.429	282.222	307.778	283.81
S1	201.429	380	305.714	295.714
S2	185.714	310	202.857	232.857
S3	235.714	304.286	101.429	213.81
S4	154.286	314.286	118.571	195.714
S5	141.429	230	160	177.143
S6	137.143	217.143	291.429	215.238
S8	267.143	272.857	195.714	245.238
T1	208.571	262.857	187.143	219.524
T2	150	220	165.714	178.571
T3	164.286	152.857	177.143	164.762
T4	232.857	197.143	245.714	225.238
T5	74.2857	130	310	171.429
T6	180	305.714	227.143	237.619
T7	187.143	274.286	268.571	243.333
T8	190	322.857	135.714	216.19
U2	117.143	264.286	234.286	205.238
U3	220	315.714	318.571	284.762
U4	140	278.571	287.143	235.238
U7	37.1429	204.286	227.143	156.19
U8	172.857	300	245.714	239.524
U9	77.1429	268.571	305.714	217.143
U10	70	261.429	278.571	203.333
U11	142.857	277.143	205.714	208.571
U14	135.714	324.286	62.8571	174.286
U15	75.7143	217.143	422.857	238.571
U16	92.8571	224.286	300	205.714
U17	147.143	291.429	301.429	246.667
V1	1.42857	104.286	167.143	90.9524
V2	121.429	408.571	332.857	287.619
V3	221.429	358.571	298.571	292.857
V5	185.714	290	258.571	244.762
V6	162.857	320	304.286	262.381
V9	281.429	432.857	330	348.095
V10	142.857	182.857	150	158.571
V11	288.571	425.714	348.571	354.286
W1	138.571	284.286	307.143	243.333
W2	75.7143	214.286	180	156.667
W3	164.286	272.857	295.714	244.286
W4	192.857	197.143	204.286	198.095
W5	175.714	287.143	327.143	263.333
W6	205.714	351.429	355.714	304.286
W7	151.429	282.857	304.286	246.19
W8	171.429	308.571	268.571	249.524
X1	240	300	255.714	265.238
X2	197.143	291.429	137.143	208.571
X3	194.286	227.143	210	210.476
X5	162.857	230	228.571	207.143
X6	181.429	240	221.429	214.286
X7	134.286	230	231.429	198.571
X8	180	307.143	267.143	251.429
X9	134.286	228.571	258.571	207.143
X10	241.429	341.429	312.857	298.571
X11	215.714	288.571	237.143	247.143
X12	192.857	167.143	167.143	175.714
X13	117.143	300	-27.1429	130
Y1	190	238.571	208.571	212.381
Y2	190	260	244.286	231.429
Y3	162.857	112.857	341.429	205.714
Y4	97.1429	264.286	152.857	171.429
Y5	168.571	232.857	285.714	229.048
Y6	184.286	291.429	134.286	203.333
Y8	198.571	247.143	164.286	203.333
Y9	178.571	144.286	177.143	166.667
Y10	208.571	240	162.857	203.81
Y11	217.143	242.857	250	236.667
Y12	260	302.857	215.714	259.524

## Sheet: Table S5
Table S5: Antioxidant and immune indexes in plasma of probiotics group and control group of neonatal piglets at 8 days of age.
pig ID	Group	T-AOC (U/ml)	CAT (U/ml)	SOD (U/ml)	GSH (umol/L)	GSH-PX (U/ml)	MDA (nmol/ml)	IgA (g/L)	IgM (g/L)	IgG (g/L)	γIFN (pg/ml)	TNFα(pg/ml)	IL-1β (pg/ml)	IL-2 (pg/ml)	IL-4(pg/ml)	IL-6 (pg/ml)	IL-10 (pg/ml)
B3	LP-8d	11.459	54.8905	75.9464	12.6681	994.349	3.06674	1.03927	2.29702	19.4045	33.8214	36.6055	28.9992	44.3965	7.74803	153.348	26.1751
B7	LP-8d	19.8642	51.6178	67.39	9.90894	1077.59	5.64557	1.01652	2.27962	19.1794	69.3217	45.962	34.9142	33.4613	11.9356	114.146	31.7668
D6	LP-8d	12.0243	42.8403	66.8594	7.14146	1094	3.64424	1.00178	2.25961	19.0273	39.5633	34.9982	31.6024	30.0199	14.3584	176.163	26.8519
D8	LP-8d	11.0819	54.4064	78.5452	10.2861	1172.5	5.94361	1.09684	2.34585	20.0033	70.6395	47.1224	32.3644	50.7948	10.1289	151.541	27.6688
G1	LP-8d	13.5375	43.0869	84.3551	7.20179	1138.37	6.10969	1.05686	2.30967	19.5665	61.6848	37.1695	30.7639	58.6007	14.4107	165.604	23.3872
L5	LP-8d	11.3795	46.4093	86.0176	10.6122	1079.78	5.94361	0.992436	2.26384	18.9515	30.1692	28.8483	29.4986	56.2075	9.67217	161.5	35.0181
P7	CON-8d	10.9529	30.3901	53.3625	6.9626	1029.24	5.70876	1.04327	2.29958	19.4375	62.5126	35.6083	28.9375	52.0415	8.90863	155.395	20.523
U1	CON-8d	19.4198	45.0708	76.0647	11.3719	1008.33	5.8308	1.04327	2.26611	18.9759	54.2109	37.4569	37.8758	66.2297	10.0777	177.492	23.3791
U5	CON-8d	18.2822	24.3923	81.0657	10.7487	1066.74	6.30286	1.16287	2.40854	20.711	36.3778	38.8461	28.876	28.334	7.45393	102.269	19.5738
U12	CON-8d	5.75646	24.0929	59.519	10.4186	901.822	3.72467	1.13295	2.38103	20.3776	65.2674	82.0025	31.466	45.6154	14.3752	141.153	27.9906
U13	CON-8d	9.43955	27.8295	79.4751	9.93118	802.154	7.47664	1.07217	2.32425	19.7383	37.0897	53.199	28.876	36.9948	12.7843	122.274	33.8132
V4	CON-8d	12.4719	45.3077	74.0048	11.0512	853.195	4.48311	1.02921	2.28866	19.1743	61.7898	30.8896	33.6526	42.9603	11.2657	135.527	35.0524

## Sheet: Table S6
Table S6: Antioxidative indexes of liver in probiotics group and control group in neonatal piglets at 8 days of age
pig ID	Group	T-AOC (U/mg)	CAT (U/mg)	SOD (U/mg)	GSH (umol/g)	GSH-PX (U/mg)	MDA (nmol/mg)
B3	LP-8d	2.18891	5.25772	11.0796	0.757408	52.9038	0.328643
B7	LP-8d	1.93746	8.05416	8.32211	0.658225	52.9831	0.164646
D6	LP-8d	1.93746	5.31696	11.6481	0.952195	53.1381	0.158505
D8	LP-8d	1.22912	9.82292	18.5911	2.06041	56.0935	0.242607
G1	LP-8d	1.82789	12.4697	19.4867	1.3116	62.6738	0.179936
L5	LP-8d	1.00087	6.02694	9.92417	1.96691	53.4837	0.205836
P7	CON-8d	1.53497	7.16662	7.49645	0.5763	52.9185	0.313928
U1	CON-8d	1.85976	5.40667	4.34879	1.95172	47.6983	0.576073
U5	CON-8d	1.93746	3.67218	6.44264	0.580591	52.8913	0.420272
U12	CON-8d	1.37897	3.87477	4.84851	0.897236	53.2423	0.550266
U13	CON-8d	1.65916	6.44554	6.42738	0.979178	53.1168	0.354411
V4	CON-8d	1.09258	11.5919	9.23969	1.75386	57.9425	0.205193

## Sheet: Table S7
Table S7: Antioxidant and immune indexes of ileal mucosa in probiotics group and control group at 8 days of age in neonatal piglets
pig ID	Group	T-AOC (U/mg)	CAT (U/mg)	SOD (U/mg)	GSH (umol/g)	GSH-PX (U/mg)	MDA (nmol/mg)	IgA (g/g)	IgM (g/g)	IgG (g/g)	IL-10 (pg/mg)	γIFN (pg/mg)	TNFα(pg/mg)	IL-1β (pg/mg)	IL-2 (pg/mg)	IL-4 (pg/mg)	IL-6 (pg/mg)
B3	LP-8d	1.53761	9.59741	3.92785	1.31823	53.3635	0.260647	0.0682306	0.115038	1.02978	1.30281	4.58175	6.77042	3.65234	2.8322	1.21757	10.6684
B7	LP-8d	1.49886	6.9365	3.90756	1.0094	53.1326	0.304411	0.0648926	0.114432	1.01684	1.2694	5.55079	5.65847	3.46116	2.81337	1.06646	10.6612
D6	LP-8d	1.65093	8.61142	4.14092	0.811483	53.2131	0.277359	0.0632237	0.114018	1.00924	1.26764	2.97576	3.15389	2.21392	2.78426	1.19432	10.6503
D8	LP-8d	1.26549	7.42919	3.88384	0.676567	54.9185	0.243663	0.0610722	0.113293	0.997586	1.26678	3.21298	3.69468	2.58164	2.69264	1.174	10.6167
G1	LP-8d	1.15895	8.10938	3.81526	1.86612	77.6116	0.333659	0.069258	0.114907	1.03369	1.26669	4.55745	4.10085	2.78307	2.84433	1.05336	10.673
L5	LP-8d	1.30264	5.55832	3.47943	0.649337	52.9227	0.250999	0.0683832	0.115079	1.03053	1.26832	5.45733	4.21933	3.89967	3.42938	1.07756	10.9162
P7	CON-8d	1.06731	3.75106	3.50361	0.66914	52.9521	0.26245	0.0651419	0.114487	1.01797	1.27195	2.82246	2.57001	2.08981	3.32759	1.16999	10.8709
U1	CON-8d	0.972509	4.94064	3.41697	1.01495	53.3256	0.354251	0.0639341	0.114196	1.0143	2.66504	4.03191	8.61867	2.90062	7.81538	1.20722	13.8376
U5	CON-8d	1.27046	5.77468	3.5709	1.01495	53.8463	0.502445	0.064034	0.114241	1.01291	1.27361	3.55799	6.80781	2.68786	3.28042	1.16355	10.8504
U13	CON-8d	0.919195	6.83794	3.51489	0.604502	52.895	0.286118	0.0527271	0.108025	0.931312	1.26791	2.86344	4.1729	2.36092	4.22019	1.29165	11.3079
V4	CON-8d	1.30264	6.34818	3.60648	0.618347	52.9038	0.245049	0.0552199	0.110059	0.954453	1.26966	3.59114	4.0572	2.78307	3.34713	1.23427	10.8795
